# Supplementary material for: Screening of a Fraction with Higher Amyloid β Aggregation Inhibitory Activity from a Library Containing 210 Mushroom Extracts Using a Microliter-Scale High-Throughput Screening System with Quantum Dot Imaging
Source: Foods. 2024 Nov 22;13(23):3740. doi: 10.3390/foods13233740 (PMC11639962; doi:10.3390/foods13233740)
Supplement: Supplementary file 1 [file foods-13-03740-s001.zip]

Archive with 1 entries (1 files):
- foods-3261517-supplementary.pdf
